# Supplementary material for: Quinacrine Ameliorates Cisplatin-Induced Renal Toxicity via Modulation of Sirtuin-1 Pathway
Source: Int J Mol Sci. 2021 Oct 1;22(19):10660. doi: 10.3390/ijms221910660 (PMC8508772; doi:10.3390/ijms221910660)
Supplement: Supplementary file 1 [file ijms-22-10660-s001.zip]

Archive with 1 entries (1 files):
- ijms-1377699-supplementary.pdf
